# Supplementary material for: Three-Dimensional Mapping of Soil Organic Carbon by Combining Kriging Method with Profile Depth Function
Source: PLoS One. 2015 Jun 5;10(6):e0129038. doi: 10.1371/journal.pone.0129038 (PMC4457849; doi:10.1371/journal.pone.0129038)
Supplement: S1 Datasheet — (XLS) [file pone.0129038.s001.xls]

## Sheet: SOC data
ID	X-m	Y-m	Depth (m)
			0.1	0.3	0.5	0.7	0.9
1	319579	4.09229e+06	7.33005	5.98608	4.88979	4.24942	3.31323
2	321284	4.09199e+06	6.82889	3.86369	3.70418	3.62877	1.16067
3	321297	4.09262e+06	7.99652	4.18213	6.79814	6.61079	7.09165
4	324858	4.09239e+06	6.69142	2.7732	2.61891	2.38283	1.48376
5	324739	4.0931e+06	5.79002	2.54234	4.0174	4.48956	4.06439
6	327921	4.09228e+06	7.71868	5.32947	3.58179	2.9652	3.51798
7	321247	4.09022e+06	8.22158	6.08759	3.67517	3.53016	2.5348
8	319743	4.08951e+06	9.63051	6.1949	4.56381	3.20418	2.42227
9	322120	4.08932e+06	10.674	2.78074	5.68968	8.66531	6.89617
10	324974	4.08983e+06	10.9443	4.60209	4.09803	2.55742	1.98724
11	324974	4.08983e+06	9.02552	4.75174	3.50928	3.15835	2.82077
12	325748	4.08931e+06	5.10325	3.7529	3.58295	2.92169	4.22448
13	328055	4.0892e+06	7.90023	4.64733	5.16821	3.04118	2.03886
14	325477	4.08784e+06	8.42285	6.55046	4.90661	5.03886	5.11079
15	325659	4.08712e+06	6.92633	4.20998	3.40081	4.7674	4.52088
16	319046	4.08733e+06	7.65139	4.99942	3.49188	3.93329	3.34281
17	321700	4.08631e+06	5.84919	4.66531	3.15835	2.87181	2.93735
18	325122	4.08617e+06	7.59571	3.28654	2.42807	2.77726	4.14327
19	321712	4.09371e+06	9.5174	5.34803	4.09107	2.41473	2.221
20	323078	4.08526e+06	8.90255	5.35615	3.97738	2.61659	3.10267
21	329260	4.09235e+06	7.06555	4.01914	2.98492	2.18271	2.16357
22	324783	4.0853e+06	8.7239	4.40371	2.91009	3.02552	4.75522
23	327676	4.085e+06	8.54988	4.81671	3.92343	5.0609	4.92865
24	318733	4.08271e+06	10.4588	5.61543	5.29814	5.0464	5.17401
25	321807	4.08203e+06	17.4722	7.89211	3.89501	3.30742	3.2645
26	322919	4.08277e+06	8.2123	7.41183	5.65197	3.60035	3.11427
27	324856	4.08193e+06	8.19258	1.42111	1.01914	2.85209	3.54408
28	327665	4.08184e+06	5.19432	5.06439	2.15661	8.19838	3.74188
29	317507	4.07752e+06	10.4582	6.42575	5.44954	4.82425	4.13631
30	317349	4.076e+06	13.5771	6.13573	4.56671	3.7616	3.17691
31	318551	4.07752e+06	6.02146	1.99246	1.64559	2.42401	3.42169
32	321382	4.07796e+06	8.09803	6.29118	5.07773	5.14559	5.12645
33	322971	4.07666e+06	9.7558	5.9797	5.4565	5.02204	4.88457
34	324388	4.07737e+06	7.39791	4.09919	1.89907	2.33063	2.60035
35	327315	4.07731e+06	6.7616	5.18387	4.50232	4.57135	3.60673
36	318226	4.0748e+06	14.0725	5.98898	2.87065	2.69142	2.09803
37	321229	4.07447e+06	8.89385	4.30452	3.84571	4.10441	4.57889
38	324271	4.0743e+06	6.64907	3.09513	2.58237	1.45998	0.860789
39	327265	4.0744e+06	9.4739	5.36485	5.21578	3.34513	3.18097
40	328316	4.07605e+06	7.64211	3.85093	3.41125	3.97274	3.67691
41	315201	4.07164e+06	8.7819	3.87355	2.96752	2.56729	2.85673
42	321105	4.07158e+06	7.76682	4.89965	4.59861	4.62587	4.35035
43	322249	4.07201e+06	10.0302	6.92517	4.92053	3.07541	1.9652
44	324292	4.07142e+06	8.09977	3.87761	1.67285	4.53306	4.08759
45	326206	4.07237e+06	8.2413	5.43735	4.41067	4.16415	3.46404
46	321229	4.07447e+06	9.11775	6.41183	5.0551	5.30336	3.87123
47	310833	4.0709e+06	7.56555	3.42633	2.30278	2.03074	2.51972
48	309386	4.06812e+06	10.4716	5.96172	6.46288	3.11195	2.48608
49	312009	4.0687e+06	8.91763	6.02378	5.54698	4.77204	4.71114
50	314984	4.06863e+06	9.52842	4.20302	4.5348	4.92111	4.90081
51	318048	4.06858e+06	6.43735	1.64733	1.35557	3.52262	2.95766
52	321266	4.06856e+06	11.8242	6.58527	5.33005	5.09397	4.442
53	323423	4.06829e+06	6.25928	3.42749	2.32483	2.71114	2.41067
54	324158	4.06836e+06	7.10441	2.76566	3.66995	3.37993	2.37007
55	324084	4.06738e+06	8.05742	4.69432	2.36601	2.12819	1.89095
56	324378	4.0669e+06	7.69722	2.93097	3.36485	3.96926	3.83527
57	327481	4.06918e+06	8.32657	6.12877	4.6949	4.21578	2.89791
58	328304	4.06878e+06	10.5452	6.91995	5.02204	4.90371	4.59861
59	308908	4.06635e+06	11.0893	6.15545	4.75464	3.86137	3.7181
60	311976	4.06681e+06	7.88573	3.88921	3.28016	1.44606	1.42865
61	314993	4.06618e+06	8.11659	7.71636	6.50812	6.95244	6.37007
62	314797	4.06494e+06	9.0319	4.99652	3.42749	2.50696	2.38399
63	317909	4.06583e+06	9.23318	3.79408	2.37935	2.71462	3.64849
64	319177	4.06617e+06	12.8875	6.56439	4.8109	5.01102	5.5116
65	320926	4.06554e+06	6.36601	3.16705	1.20534	2.65487	4.57309
66	323948	4.06557e+06	11.4246	5.7152	4.19258	4.87993	3.87471
67	324196	4.06719e+06	7.70708	4.29814	5.06497	5.55974	4.58179
68	326912	4.06533e+06	6.66995	3.65255	3.97622	3.34861	3.04466
69	330250	4.06505e+06	9.95012	6.03422	5.2181	4.42575	4.00348
70	328783	4.06412e+06	8.13515	3.78074	3.2703	2.57425	2.14385
71	332868	4.06449e+06	6.68794	3.52784	2.78886	2.14385	2.01334
72	333989	4.06423e+06	6.53074	3.2993	3.25522	1.65313	2.63805
73	308846	4.06277e+06	6.20418	2.77842	2.06845	5.93097	3.05684
74	309392	4.06279e+06	8.66067	3.78422	2.85151	2.79292	3.08005
75	311875	4.06261e+06	8.11775	5.20012	4.36369	2.32599	2.39791
76	314880	4.06258e+06	9.79408	7.33875	5.62239	1.5406	1.63689
77	317008	4.06257e+06	8.51508	4.58527	3.31439	3.24594	2.2123
78	317860	4.06225e+06	12.0017	4.98086	3.32135	3.28364	1.90661
79	318500	4.06291e+06	6.87297	4.11543	2.30858	2.06265	2.38457
80	320819	4.06257e+06	8.87819	3.35441	3.51218	3.61485	3.16879
81	323399	4.06321e+06	7.57367	4.19432	2.87007	3.05568	2.96868
82	324115	4.06239e+06	6.98028	2.80684	1.45766	1.54988	1.93794
83	326817	4.06242e+06	7.94084	4.79176	3.19142	2.75812	2.18794
84	329709	4.06211e+06	9.35905	4.71752	3.51624	1.83527	1.66763
85	332749	4.06298e+06	3.62471	1.93213	1.64617	1.49014	1.14791
86	336010	4.0619e+06	4.56613	2.34919	2.08063	2.34455	1.42343
87	312139	4.05999e+06	6.39269	1.779	1.39617	1.85905	1.58701
88	313079	4.0612e+06	8.04872	2.82019	1.12239	1.77784	2.41067
89	315852	4.05872e+06	8.20302	5.00754	4.21172	4.07135	3.4942
90	318002	4.06135e+06	8.42633	3.82773	2.73492	1.89965	2.33875
91	318992	4.06077e+06	7.42691	3.45128	2.96462	2.00116	1.79524
92	320791	4.05954e+06	12.1723	5.77088	3.97448	5.11427	4.88573
93	323830	4.05939e+06	9.97796	5.28654	4.61833	4.92343	4.02262
94	327042	4.05935e+06	8.16415	4.30742	2.7529	1.88747	2.58237
95	327023	4.05887e+06	6.60325	3.65777	2.2442	2	1.52668
96	329759	4.05969e+06	9.77088	6.41937	4.45882	5.16125	3.92575
97	331903	4.05907e+06	8.12587	4.89907	2.90371	2.53422	2.18968
98	333073	4.05893e+06	7.4681	4.1978	4.91415	5.10267	4.27726
99	333846	4.05959e+06	8.0145	5.04234	3.80916	3.91125	2.71578
100	335698	4.05916e+06	7.79234	3.40371	2.4913	2.26624	5.0348
101	336052	4.05941e+06	4.23782	3.4971	2.93735	2.99362	1.58121
102	337984	4.05987e+06	5.16357	3.34513	2.87413	2.68852	2.54988
103	335360	4.05786e+06	6.58121	3.53132	2.5435	2.37123	1.12413
104	338754	4.05891e+06	6.19664	4.49362	3.61601	3.12819	2.21984
105	323491	4.05679e+06	12.4565	6.89907	3.95012	2.07599	1.41241
106	323675	4.0566e+06	8.33759	5.90371	4.31439	4.80104	5.7239
107	326708	4.05656e+06	8.73086	5.91067	3.79582	2.82251	2.43503
108	330153	4.05655e+06	8.21462	3.96984	3.5087	3.01044	3.14791
109	332655	4.05679e+06	6.96752	4.42749	3.28248	2.28654	1.81845
110	334091	4.05656e+06	6.0348	4.51624	4.471	3.26798	2.85557
111	336173	4.05634e+06	3.0522	2.71114	0.99594	0.941415	0.312065
112	339382	4.05616e+06	5.41879	4.30104	2.36137	1.85325	2.16241
113	339511	4.05589e+06	6.62065	2.87355	2.45998	2.09977	1.45766
114	337306	4.05428e+06	5.20302	2.90023	1.5145	0.922854	0.584687
115	335569	4.05331e+06	7.11079	4.89211	2.49362	2.70882	2.77668
116	334878	4.0537e+06	8.30046	5.09571	5.45824	4.45998	3.24536
117	334764	4.05288e+06	6.66415	4.85615	4.76566	2.79988	2.87993
118	318059	4.07117e+06	12.011	5.6891	3.69374	4.45302	4.74768
119	325562	4.08503e+06	11.6352	7.67575	5.99768	4.99826	3.36137
120	322980	4.0857e+06	7.81381	4.50696	3.93794	3.37297	2.40023
121	324487	4.08568e+06	9.44722	7.22448	6.7993	6.64675	6.39443
